# Supplementary material for: Single-nucleus DNA sequencing reveals hidden somatic loss-of-heterozygosity in Cerebral Cavernous Malformations
Source: Nat Commun. 2023 Nov 2;14:7009. doi: 10.1038/s41467-023-42908-w (PMC10622526; doi:10.1038/s41467-023-42908-w)
Supplement: Supplementary file 5 — Supplementary Data 1 [file 41467_2023_42908_MOESM5_ESM.xlsx]

## Sheet: SupplementaryData1
Supplementary Data 1: MoChA Calls for CCMs 5004 & 5078
sample_id	computed_sex	chrom	beg_GRCh38	end_GRCh38	length	p_arm	q_arm	n_sites	n_hets	n50_hets	bdev	bdev_se	rel_cov	rel_cov_se	lod_baf_phase	n_flips	baf_conc	cf
ccm5078	F	chr3	195730982	195800516	69534	N	Y	16	16	57528	0.1856	0.0474	3.153	0.1174	23.09	0	1	1
ccm5078	F	chr5	24981326	181538259	156556933	Y	T	58669	58669	6101	0.0044	0.0002	2.0097	0.0012	45.01	17	0.5065	0.0176
ccm5078	F	chr7	0	159345973	159345973	T	T	59750	59750	6646	0.0045	0.0002	2.0141	0.0012	34.2	25	0.4994	0.0181
ccm5078	F	chr10	0	133797422	133797422	T	T	55285	55284	4967	0.0022	0.0002	2.0143	0.0013	4.13	7	0.5077	0.0087
ccm5078	F	chr11	63425357	63435935	10578	N	Y	13	13	839	0.1611	0.0317	2.9259	0.1088	16.9	0	1	0.9508
ccm5078	F	chr12	31108468	31252336	143868	Y	N	51	51	72305	0.157	nan	2.9531	0.0543	30.26	-1	0.5	0.9152
ccm5078	F	chr15	45026752	45030859	4107	N	Y	10	10	432	0.1495	0.0382	2.8507	0.0996	10.6	0	0.7143	0.8534
ccm5078	F	chr17	46107462	46214614	107152	N	Y	32	32	5569	0.1571	0.0236	3.0957	0.0647	41.3	0	1	0.9163
ccm5078	F	chr18	80208763	80373285	164522	N	T	5	5	157466	0.1485	0.0734	3.0784	0.1304	7.5	0	1	0.8449
ccm5004	F	chr1	0	43234120	43234120	T	N	15624	15624	6696	0.0029	0.0004	2.0346	0.0026	6.93	1	0.4987	0.0116
ccm5004	F	chr2	38728934	38740252	11318	Y	N	12	12	1147	0.1738	0.0438	3.117	0.1809	14.32	0	1	1
ccm5004	F	chr2	227378312	227392352	14040	N	Y	15	15	1157	0.1621	0.0366	2.926	0.1002	20.71	0	1	0.9599
ccm5004	F	chr3	173521663	173572025	50362	N	Y	38	38	1517	0.1622	0.0096	3.0273	0.0535	47.38	1	0.8611	0.9603
ccm5004	F	chr7	62595302	63200357	605055	N	Y	87	87	33686	0.1455	0.0181	3.0406	0.0419	106.78	0	0.8824	0.8212
ccm5004	F	chr19	21560111	21585620	25509	Y	N	7	7	20241	0.2524	0.0219	2.8325	0.1081	10.5	0	nan	1
ccm5004	F	chr19	37038452	37251144	212692	N	Y	108	108	3376	0.1668	0.0147	3.0052	0.0417	140.54	0	1	1
ccm5004	F	chr22	42520385	42553443	33058	N	Y	18	18	4383	0.1496	nan	3.1182	0.1994	9.03	-1	0.5882	0.8542
sample_id - sample ID
computed_sex- inferred sample sex
chrom - chromosome
beg_XXXXXX - beginning base pair position for the call (according to XXXXXX genome reference)
end_XXXXXX - end base pair position for the call (according to XXXXXX genome reference)
length - base pair length of the call
p_arm - whether or not the call extends to the small arm (Y/N) and whether it reaches the telomere (T) or just the centromere (C)
q_arm - whether or not the call extends to the long arm (Y/N) and whether it reaches the telomere (T) or just the centromere (C)
n_sites - number of sites used for the call
n_hets - number of heterozygous sites used for the call
n50_hets - N50 value for consecutive heterozygous sites distances
bdev - BAF deviation estimate from 0.5
bdev_se - standard deviation estimate for BAF deviation
rel_cov - relative coverage estimate from LRR or sequencing coverage
rel_cov_se - standard deviation estimate for relative coverage
lod_baf_phase - LOD score for model based on BAF and genotype phase
n_flips - number of phase flips for calls based on BAF and genotype phase model (-1 if LRR and BAF model used)
baf_conc - BAF phase concordance across phased heterozygous sites underlying the call (see Vattathil et al. 2012)
cf - estimated cell fraction based on bdev and type, or rel_cov and type if either bdev or bdev_se are missing
