# Supplementary material for: Single-nucleus DNA sequencing reveals hidden somatic loss-of-heterozygosity in Cerebral Cavernous Malformations
Source: Nat Commun. 2023 Nov 2;14:7009. doi: 10.1038/s41467-023-42908-w (PMC10622526; doi:10.1038/s41467-023-42908-w)
Supplement: Supplementary file 7 — Supplementary Data 3 [file 41467_2023_42908_MOESM7_ESM.xlsx]

## Sheet: SupplementaryData3
Supplementary Data 3: Amplicons included in snDNA-sequencing. All loci pertain to hg19.
Chromosome	Start	End
chr3	67161	67430
chr3	8630437	8630689
chr3	16009495	16009764
chr3	27878040	27878297
chr3	34866717	34866908
chr3	45212555	45212805
chr3	53486502	53486769
chr3	64101050	64101304
chr3	73080941	73081210
chr3	85327669	85327938
chr3	87350821	87351087
chr3	97983152	97983413
chr3	105566073	105566318
chr3	108963845	108964114
chr3	112022633	112022891
chr3	125624158	125624415
chr3	127263737	127263990
chr3	132016776	132016975
chr3	140982711	140982974
chr3	145652031	145652300
chr3	155251937	155252191
chr3	159129199	159129468
chr3	159467862	159468131
chr3	160374927	160375163
chr3	161308130	161308326
chr3	161504104	161504373
chr3	162343338	162343607
chr3	162715523	162715776
chr3	163792482	163792751
chr3	164191494	164191759
chr3	165136118	165136387
chr3	165666893	165667146
chr3	165869778	165870006
chr3	165966469	165966738
chr3	166092618	166092886
chr3	166604144	166604413
chr3	166710124	166710392
chr3	166713678	166713947
chr3	166790913	166791151
chr3	166895995	166896264
chr3	166969513	166969772
chr3	167047509	167047774
chr3	167173779	167174025
chr3	167227523	167227780
chr3	167258031	167258300
chr3	167343893	167344162
chr3	167350690	167350959
chr3	167375132	167375351
chr3	167402020	167402255
chr3	167402762	167402991
chr3	167404896	167405165
chr3	167405259	167405510
chr3	167413315	167413555
chr3	167414713	167414961
chr3	167422470	167422739
chr3	167426461	167426710
chr3	167437723	167437991
chr3	167443376	167443645
chr3	167443969	167444208
chr3	167450992	167451261
chr3	167452351	167452544
chr3	167460406	167460675
chr3	167466351	167466619
chr3	167474746	167475015
chr3	167487268	167487495
chr3	167490535	167490804
chr3	167502896	167503130
chr3	167511524	167511716
chr3	167681175	167681444
chr3	167684959	167685228
chr3	167768446	167768691
chr3	167821076	167821345
chr3	167993837	167994081
chr3	167996167	167996411
chr3	168098569	168098823
chr3	168249545	168249785
chr3	168260262	168260531
chr3	168326153	168326422
chr3	168392496	168392744
chr3	169237211	169237457
chr3	169447606	169447816
chr3	169751047	169751316
chr3	170032626	170032895
chr3	170870854	170871052
chr3	172136863	172137087
chr3	172170210	172170479
chr3	173518085	173518354
chr3	174273556	174273825
chr3	174573497	174573761
chr3	175607764	175607953
chr3	175648714	175648983
chr3	176367567	176367801
chr3	176665751	176666020
chr3	178916763	178917010
chr3	178921400	178921649
chr3	178927279	178927522
chr3	178927861	178928116
chr3	178935908	178936149
chr3	178938750	178938987
chr3	178951895	178952164
chr3	179001571	179001830
chr3	185685646	185685894
chr3	186377544	186377734
chr7	37085	37354
chr7	162107	162348
chr7	11777520	11777774
chr7	20179254	20179523
chr7	21438622	21438889
chr7	32498103	32498372
chr7	36255619	36255861
chr7	37090024	37090293
chr7	37438162	37438427
chr7	38550052	38550306
chr7	39111077	39111346
chr7	39209601	39209856
chr7	40213355	40213624
chr7	40799851	40800120
chr7	41195469	41195730
chr7	41441366	41441635
chr7	43081808	43082071
chr7	43281040	43281296
chr7	43982097	43982366
chr7	44259623	44259890
chr7	44315850	44316054
chr7	44435481	44435748
chr7	44563367	44563575
chr7	44649715	44649984
chr7	44673250	44673519
chr7	44719928	44720197
chr7	44870905	44871174
chr7	44920465	44920734
chr7	44932085	44932331
chr7	45018964	45019233
chr7	45036311	45036574
chr7	45046586	45046855
chr7	45052730	45052996
chr7	45067170	45067416
chr7	45077802	45078045
chr7	45087641	45087910
chr7	45103358	45103624
chr7	45104021	45104265
chr7	45107051	45107246
chr7	45107966	45108197
chr7	45108813	45109062
chr7	45109350	45109583
chr7	45112133	45112402
chr7	45113026	45113290
chr7	45113811	45114037
chr7	45115373	45115623
chr7	45115629	45115818
chr7	45116406	45116656
chr7	45142595	45142859
chr7	45168498	45168688
chr7	45172236	45172431
chr7	45266296	45266565
chr7	45556470	45556739
chr7	45577386	45577626
chr7	45596250	45596490
chr7	45780227	45780496
chr7	45821501	45821770
chr7	45940833	45941102
chr7	45971631	45971887
chr7	46049995	46050184
chr7	46746917	46747149
chr7	47248389	47248658
chr7	47680336	47680605
chr7	49063123	49063392
chr7	49603633	49603902
chr7	49899176	49899445
chr7	50685410	50685663
chr7	51632600	51632868
chr7	51929919	51930185
chr7	52716979	52717241
chr7	53659908	53660177
chr7	53942447	53942659
chr7	54534161	54534429
chr7	61056653	61056865
chr7	67693791	67694027
chr7	77987600	77987864
chr7	81064614	81064846
chr7	81786734	81787003
chr7	83029456	83029679
chr7	83897370	83897632
chr7	85094367	85094636
chr7	85937660	85937929
chr7	86031080	86031327
chr7	87160377	87160646
chr7	87978206	87978475
chr7	88543625	88543860
chr7	89672061	89672326
chr7	90027352	90027618
chr7	90765692	90765961
chr7	91073619	91073888
chr7	91084145	91084412
chr7	91189864	91190132
chr7	91229541	91229807
chr7	91296077	91296346
chr7	91315809	91316078
chr7	91552812	91553081
chr7	91700436	91700694
chr7	91736062	91736321
chr7	91781388	91781584
chr7	91803675	91803935
chr7	91819904	91820173
chr7	91828432	91828701
chr7	91829953	91830182
chr7	91830508	91830766
chr7	91835187	91835456
chr7	91842490	91842735
chr7	91843046	91843314
chr7	91843893	91844149
chr7	91844915	91845143
chr7	91851137	91851386
chr7	91852065	91852314
chr7	91854894	91855163
chr7	91855751	91856000
chr7	91859094	91859363
chr7	91862314	91862582
chr7	91863739	91863948
chr7	91864072	91864276
chr7	91864702	91864965
chr7	91865685	91865897
chr7	91866916	91867165
chr7	91870257	91870514
chr7	91871274	91871502
chr7	91874297	91874553
chr7	91918001	91918233
chr7	91919469	91919738
chr7	91932828	91933097
chr7	91974598	91974859
chr7	92001107	92001351
chr7	92048695	92048964
chr7	92069640	92069856
chr7	92210941	92211196
chr7	92215193	92215462
chr7	92299720	92299989
chr7	92454450	92454699
chr7	92530734	92530951
chr7	92570907	92571176
chr7	92650673	92650931
chr7	92759771	92760039
chr7	92822746	92823015
chr7	92840212	92840481
chr7	92857562	92857830
chr7	93066728	93066997
chr7	94233985	94234248
chr7	94465774	94466043
chr7	95602611	95602879
chr7	96322907	96323152
chr7	96528295	96528539
chr7	97264681	97264919
chr7	98336643	98336904
chr7	98360771	98360963
chr7	99780082	99780351
chr7	100550631	100550900
chr7	100702186	100702455
chr7	101109990	101110179
chr7	101258650	101258919
chr7	107978878	107979147
chr7	120351862	120352131
chr7	121193140	121193395
chr7	123258688	123258950
chr7	133500156	133500346
chr7	141301929	141302198
chr7	149069019	149069284
chr9	14656	14884
chr9	6867481	6867738
chr9	15917063	15917332
chr9	25791509	25791771
chr9	31020480	31020749
chr9	44132990	44133259
chr9	72562354	72562623
chr9	72744717	72744986
chr9	79762654	79762843
chr9	90728329	90728598
chr9	92806202	92806471
chr9	96743907	96744135
chr9	110249103	110249368
chr9	112862125	112862394
chr9	113423547	113423757
chr9	121972672	121972934
chr9	122617366	122617635
chr9	122936428	122936693
chr9	124658004	124658273
chr9	124858007	124858267
chr9	125327499	125327762
chr9	125760822	125761091
chr9	126873161	126873350
chr9	126979340	126979609
chr9	128535635	128535904
chr9	128789278	128789501
chr9	129026417	129026686
chr9	129718310	129718579
chr9	129803141	129803401
chr9	129908063	129908322
chr9	129978797	129979066
chr9	130118333	130118602
chr9	130142376	130142565
chr9	130296775	130297009
chr9	130386244	130386473
chr9	130446300	130446547
chr9	130474723	130474990
chr9	130519254	130519476
chr9	130536259	130536521
chr9	130540785	130541054
chr9	130551962	130552214
chr9	130609979	130610194
chr9	130630348	130630617
chr9	130634375	130634644
chr9	130641140	130641400
chr9	130669441	130669644
chr9	130681681	130681950
chr9	130793819	130794008
chr9	130942799	130943068
chr9	131000261	131000456
chr9	131001652	131001916
chr9	131148622	131148891
chr9	131265563	131265755
chr9	131443668	131443888
chr9	131527289	131527558
chr9	131582958	131583226
chr9	131992728	131992992
chr9	132952029	132952220
chr9	133359978	133360247
chr9	133398565	133398832
chr9	134390910	134391179
chr9	135391765	135392030
chr9	135572381	135572599
chr9	136768986	136769255
chr9	137460534	137460789
chr9	137820533	137820802
chr9	138520678	138520943
chr9	139812593	139812862
chr9	140222501	140222765
chr12	87715	87943
chr12	752756	753022
chr12	1572680	1572949
chr12	17882802	17883071
chr12	21703061	21703327
chr12	32203992	32204252
chr12	40522795	40523064
chr12	41710058	41710327
chr12	43729343	43729608
chr12	44377153	44377422
chr12	44996996	44997240
chr12	46171994	46172191
chr12	46377329	46377598
chr12	46537001	46537270
chr12	47732697	47732966
chr12	48609161	48609430
chr12	49031908	49032171
chr12	49951858	49952116
chr12	50733316	50733585
chr12	50745686	50745933
chr12	51480810	51481005
chr12	51616366	51616630
chr12	51619998	51620258
chr12	51807915	51808184
chr12	51846312	51846581
chr12	51857005	51857261
chr12	52111553	52111822
chr12	52244673	52244942
chr12	52259504	52259773
chr12	52265836	52266105
chr12	52298954	52299223
chr12	52312959	52313218
chr12	52315598	52315831
chr12	52329283	52329552
chr12	52329769	52330038
chr12	52474174	52474395
chr12	52544024	52544293
chr12	52634995	52635262
chr12	52711310	52711575
chr12	52814685	52814954
chr12	52878672	52878937
chr12	52997245	52997512
chr12	53034589	53034850
chr12	53043387	53043656
chr12	53128893	53129140
chr12	53266610	53266829
chr12	53269391	53269660
chr12	54270466	54270698
chr12	54554924	54555193
chr12	54821248	54821513
chr12	55766666	55766895
chr12	56845123	56845392
chr12	56884898	56885167
chr12	58056497	58056727
chr12	58966608	58966846
chr12	60502055	60502311
chr12	60968142	60968411
chr12	62007741	62008010
chr12	63157385	63157654
chr12	76258100	76258369
chr12	82145116	82145383
chr12	84222009	84222268
chr12	93221174	93221364
chr12	101938766	101939035
chr12	102258635	102258831
chr12	117064417	117064673
chr12	122320931	122321167
chr12	129019151	129019373
chr17	61768333	61768594
