# Supplementary material for: Single-nucleus DNA sequencing reveals hidden somatic loss-of-heterozygosity in Cerebral Cavernous Malformations
Source: Nat Commun. 2023 Nov 2;14:7009. doi: 10.1038/s41467-023-42908-w (PMC10622526; doi:10.1038/s41467-023-42908-w)
Supplement: Supplementary file 8 — Supplementary Data 4 [file 41467_2023_42908_MOESM8_ESM.xlsx]

## Sheet: SupplementaryData4
Supplementary Data 4: Graph Outliers, PIK3CA GoF Cells Heterozygous > 0.8 at loci. All loci pertain to hg19.
		Sample	gene:chr:loc:ref:alt:dbSNP	PIK-	PIK+	#PIK+ cells	Overlapping Confounding Variant
		5004	VWC2:7:49899385:T:C:rs570622	0.969231	0.866667	15	VWC2:7:49899384:GTGCA:G:rs10571154
		5015	:7:85937872:A:G:rs879671012	0.997763	1	66	chr7:85937870:ATATATATATATAT/*
		5015	:7:85937874:A:G:rs376661093	0.943277	0.807018	57	chr7:85937870:ATATATATATATAT/*
		5015	:7:85937882:A:G:rs796374727	0.968504	0.924528	53	chr7:85937870:ATATATATATATAT/*
		5015	NRCAM:7:107979091:G:A:rs7807783	0.922131	0.972973	73	NRCAM:7:107979058:AGAGAGACACAGAGAGGG:A:rs200628373
		5078	:7:32498344:T:A:rs1610142	0.87441	1	6	:7:32498344:T:C:rs1610142
		5078	:7:41441590:C:A:rs433709	0.917463	1	8	:7:41441590:C:T:rs433709
		5078	VWC2:7:49899390:A:G:rs202163229	0.990593	0.916667	24	VWC2:7:49899384:GTGCACA:G:rs201846228
		5078	:7:85094607:T:A:rs10240463	0.946463	1	7	:7:85094607:T:C:rs10240463
		5078	NRCAM:7:107979091:G:T:rs7807783	0.926916	1	9	NRCAM:7:107979091:G:A:rs7807783
