# Supplementary material for: Single-nucleus DNA sequencing reveals hidden somatic loss-of-heterozygosity in Cerebral Cavernous Malformations
Source: Nat Commun. 2023 Nov 2;14:7009. doi: 10.1038/s41467-023-42908-w (PMC10622526; doi:10.1038/s41467-023-42908-w)
Supplement: Supplementary file 10 — Supplementary Data 6 [file 41467_2023_42908_MOESM10_ESM.xlsx]

## Sheet: SupplementaryData6
Supplementary Data 6: All SNPs and Indels included in manuscript
Reported Variants	PIK3CA	Germline	Somatic (1)	Somatic (2)
5004	NC_000003.11:g.178936082G>A		NC_000007.13:g.45104127_41del
5005	NC_000003.11:g.178952085A>G
5006	NC_000003.11:g.178936082G>A		NC_000017.10:g.61768572C>G
5009	NC_000003.11:g.178952085A>T		NC_000007.13:g.91843217del	NC_000007.13:g.91844092C>T
5015	NC_000003.11:g.178936091G>A	NC_000007.13:g.91852184G>A:G/A
5035	NC_000003.11:g.178952085A>G
5039	NC_000003.11:g.178936082G>A	NC_000007.13:g.91852184G>A	NC_000007.13:g.91852273_91852276delTATA
5075	NC_000003.11:g.178952085A>G	NC_000007.13:g.(45058501_?)_(?_45136990)del	NC_000007.13:g.45112338del
5078	NC_000003.11:g.178936091G>A	NC_000007.13:g.(45058501_?)_(?_45136990)del
Hu150	NC_000003.11:g.178936091G>A
